# Supplementary material for: Dispersing and Sonoporating Biofilm-Associated Bacteria with Sonobactericide
Source: Pharmaceutics. 2022 May 30;14(6):1164. doi: 10.3390/pharmaceutics14061164 (PMC9227517; doi:10.3390/pharmaceutics14061164)
Supplement: Supplementary file 1 [file pharmaceutics-14-01164-s001.zip]

Archive with 10 entries (6 files):
- pharmaceutics-1685697-supplementary/
- pharmaceutics-1685697-supplementary/Supplementary/
- pharmaceutics-1685697-supplementary/Supplementary/Supplemental_Tables.pdf
- pharmaceutics-1685697-supplementary/Supplementary/VideoS1.mp4
- pharmaceutics-1685697-supplementary/Supplementary/VideoS2.mp4
- pharmaceutics-1685697-supplementary/__MACOSX/
- pharmaceutics-1685697-supplementary/__MACOSX/Supplementary/
- pharmaceutics-1685697-supplementary/__MACOSX/Supplementary/._Supplemental_Tables.pdf
- pharmaceutics-1685697-supplementary/__MACOSX/Supplementary/._VideoS1.mp4
- pharmaceutics-1685697-supplementary/__MACOSX/Supplementary/._VideoS2.mp4
